# Supplementary material for: The relationship between subjective oral frailty and adverse health outcomes or medical and dental expenditures in the latter‐stage older adult: A 6‐year longitudinal study
Source: Clin Exp Dent Res. 2023 Feb 5;9(2):349–57. doi: 10.1002/cre2.717 (PMC10098288; doi:10.1002/cre2.717)
Supplement: Supplementary file 1 — Supplementary information. [file CRE2-9-349-s001.xlsx]

## Sheet: Supplemental Table 1
Supplemental Table 1 Characteristics of the participants regarding to medical, dental and total expenditures when compared to whole residents in Tokushima City
		Number of person (%)					Medical expenditure†			Dental expenditure†			Total expenditure†
Age		Perticipants		All residents			Perticipants	All residents		Perticipants	All residents		Perticipants	All residents
75-year-old		275	(8.7)	3160	(100)		569860	594690		42522	31184		612382	625874
80-year-old		188	(8.0)	2340	(100)		814306	797932		42158	32699		856464	830630
85-year-old		66	(3.6)	1812	(100)		738705	994465		52357	26891		791062	1021355
90-year-old		9	(0.9)	980	(100)		668829	1093601		16251	20264		685080	1113865
†: Each value means the avarage cumulative value of expenditure (Yen) per person in the fiscal year of 2016

## Sheet: Supplemental Table2
Supplemental Table 2 Multiple regression analysis† for the factors related to medical, dental and total expenditures in participants aged at 75 and 80 group by the longitudinal study
					Collinearity statistics
Dependent variables	Independent variables	β	95％CI	p-value	Tolerance	VIF
Medical expenditures	Subjective oral frailty	0.16	0.13-0.51	<0.01	0.99	1
Dental expenditures	None§
Total expenditures	Subjective oral frailty	0.17	0.14-0.47	<0.01	0.99	1
†: Adjusted by gender, BMI, history of pneumonia, current medical treatment of diabetes, stroke, heart disease and cancer §:No significant variable was detected

## Sheet: Supplemental Table3
Supplemental Table 3 The difference of cumulative medical, dental and total expenditures for 6 years in healthy participants aged at 75 and 80 group or in participants with adverse health outcome
					Medical expenditure†				Dental expenditure†				Total expenditure†
Adverse health outcome		n	(%)		mean	SD	p-value#		mean	SD	p-value#		mean	SD	p-value#
	None	321	(69.3)		14.6	1.3	**		11.3	3.5			14.7	0.8	**
	Occurance	142	(30.7)		15.2	0.9			11.2	3.5			15.3	0.8
†: Each cumulative value of expenditure (Yen) was performed natural logarithm conversion [log(expenditure +1)] #: Student t-test, **: p<0.01
